# Supplementary material for: Identification of the PmNAC Gene Family in Pinus massoniana: PmNAC82 Modulates Wood Biosynthesis by Activating SCW-Related Genes
Source: Plants (Basel). 2026 May 21;15(10):1568. doi: 10.3390/plants15101568 (PMC13210743; doi:10.3390/plants15101568)
Supplement: Supplementary file 1 [file plants-15-01568-s001.zip]

Archive with 2 entries (2 files):
- plants-4295536-supplementary.pdf
- Supplementary material-20260519.xlsx
