# Supplementary material for: Identification of the PmNAC Gene Family in Pinus massoniana: PmNAC82 Modulates Wood Biosynthesis by Activating SCW-Related Genes
Source: Plants (Basel). 2026 May 21;15(10):1568. doi: 10.3390/plants15101568 (PMC13210743; doi:10.3390/plants15101568)
Supplement: Supplementary file 1 [file plants-15-01568-s001.zip › Supplementary material-20260519.xlsx]

## Sheet: Table S1
Table S1. The protein sequences of 98 PmNACs proteins.
Gene ID	Locus ID	Subgroup	CDS length(bp)	Peptide residue (aa)	Genome location	PI	Mw (kDa)	Protein sequence
PmNAC1	gmmutg924G000040.2	FEZ/LOV1	1218	405	Chr1	6.79	46.0269	MEKNELEQGDEIMLPGFRFHPTDEELVTFYLRRKVQQRPLSIELIKQLDIYKFDPWDLPKEMATIGEKEWYFYCPRDRKYRNSNRPNRVTSAGFWKATGTDRPIYSSDGTKCIGLKKSLVFYKGRAAKGTKTDWMMHEFRLPTVAVSNPCKRSMDKDLPPNDSWAICRIFKKSTVAQRAPPHMWAPTMADRAVESSNNNYLGGLNFNNNNDYRLNEVIPNLNQTSAASTNISCHMAADHIRSCSTDDLQYSNYYQEQVAGTYKLGAKSTMPVPAGIRSISFPNLDFSNTLDFSHLDPSVKNTLNFMTCMLQIPSTVVDHNSSQPLPPPKTHHQDDNVSPDHYQADGTCIAQQQSESLLKKNNILSSLPISENDMTTPLPFQSNLFDAFKDNVSTSPWDI…
PmNAC2	gmmutg31605G000080.1	NTL8	2676	891	Chr1	5.28	99.5811	MAPFSLLPGFGFHPTDEELVAYYLKRKVHGHKIEHDIIPEVDLYKCEPWDLPDKICLQSKNLQWHFFSPRDRKYPNGSRTNRATEAGYWKATGKDRKVTSQRSTIGTKKTLVFHMGRAPLGERTDWVMHEYRIDEKECQAPGLQDSFVLCRVVKKNGLGTKSDDQSVAPTEKNDSDGANNNTLLGNLAETFYTGHQSPVLQEGENKSNLKLPSETSSENLIDMNEESVERWLDVLLDDPDQNCSITSPAELTNNAKVDTAQEIQEVISSPLNWVQDFDWIPAGVDFNTPGDLEHLQFSNTLETFEEAEIIEEIFHTAQASQADNIEANSLLLSDYLDEIWGGEELRDEYHDTSMVQTGNHTNPEVTGIQLRQRSQICQQELPYEGTAMKRVRMQKYPVQ…
PmNAC3	gmmutg3466G000090.1	FEZ/LOV1	1023	340	Chr1	4.82	39.048	METNIGYRGLKEKFNELPGFRFHPTEQELVGFYLKRMVQGKLHNFNFIPMLDLYRYDPWDLPNFATLGEGELFFFVPRDERCQNNRGRPNRLTASGYWKATGSDRFVRDDNAKCIGLKKTLVFYRGRAPRGQKTDWIMNEYKLPDYFDKPKTEVVLCRIYKKAIPLKWLEQQAMNQAEVTSTCEDLDCISQGSPLSPENINDNNRVQEAKSTCARDSDSVARDVFTPEPSSSPQDNVTQSDITSFLDCAIDWDLMESRVCGGLIDPDFPAFEDDCKRIEGFLNPIGLLNSSSSPSSTECCCGESLLIPEMEEEPILLQIPKKFVDFRNESDCGTNWYLYE
PmNAC4	gmmutg288G000030.1	NTL8	1128	375	Chr2	5.49	42.3477	MAPVPLPPGFRFHPSDEELVSYYLKRKVHGRKIELGINPEVDLYNSKSHSFFMPVVDKSFLPNRDLEWYFFSPRGKKYPNGTRTNRATEAGYWKATGKDKKISSKSSMIGTKKTLVFYGGCAPQGRRTDWVMHEYRLDETQCEGAAGLNFLCPFIKLENGDAFVLCRVFKKNGIEPRLGSSNEPPIQRNAFPSVMNSSFSDKMTKPDAVEDLSDKSYPQADTTLRSETSFERLHDITDNSATLSQWLEFLLDDSSPSYILASPANARNDLKVSSMIGGARLEQESLWPMFKIDNFSQGVADLSFNQFTSQIEPMLSHTTDTCFEEEDVLGEILKVAQAAQNEDTHNEHPLLMVKLSGNLVGDSLQFDNMYNLWGN
PmNAC5	gmmutg4187G000100.1	CUC	1125	374	Chr2	6.52	42.4469	MIMGSSSRSSGNTGEEGLPPGFRFHPTDEELVSCYLVRKVLDNNFSGIAIAEADLNKCEPWDLPEKAKMGEKEWYFFSLRDRKYPTGLRTNRATEAGYWKATGKDKEIFKVHTERLIGMKKTLVFYRGRAPKGEKTNWVMHEYRLEGHLTYHQLSKNCKDEWVVCRIYHKNSGGKKITPGFINRNFYSDECMGSHSLPALLESPSYTTREDILSNDPQFNMNMRTSNPMSCLFPQRSCSGSFPGVCSQMGLPSNPILMALAEQISISELNLKQCKTEQTSSAANNDNSVKISNQEQWNMGRSRNDQQQINMENGGISQNPTIESHGIDPQDHTAMCLNPDQMNPIMFNRVIRPYQLDPSPEATPTLDLDSLWGY
PmNAC6	gmmutg1649G000200.1	NAC2	1059	352	Chr2	4.93	39.9074	MGNSSQPPGFCFHPTDEELFTHYLKRKVYGRPQPCSVISEADPYECEPWDLPDNSCLKGRNLKGYFFSPKKAEYPIGSRKVRATKLGYWKVTRKDRTIVASSEEVLGIKKTLVFYRGRVRHGERTNWRMHEYILDDCNDSNSNTVQQSYVLCKVFQKNISRRCKHCSASSSQVNKTEYPDGEHGEMVSLNIQNVTQATNNFNITPNGMLLGQGSGLNDVLALRGHSEVPDNDELHTFLMTHIGDPDDPQLDKEENGPMEQAAFANQPQQFVDRNLENVTCGDEQNPMQDGIKDDVDNLHFQDTMIPEEDKSKFCSSLSAQHDLSLDILDGDFIELNDLITPLEVDSLSSEFE
PmNAC7	gmmutg6650G000020.1	MAN/NAP	855	284	Chr2	6.87	32.0568	MELPPGFRFHPTDEELVVHYLKKKATSSPLPVSIIAELDLYKFDPWDLPGKTTYGEHEWYFFSPRDRKYPNGARPNRAAASGYWKATGTDKPILTSSSRQKIGVKKALVFYRGRPPKGIKTDWIMHEYRLADGISKPSSLASRKGSLRLDDWVLCRIYKKSRHSPGMAESEKDESHLEEGSSSLLDIHHDQHLQLPKSGPFSSLLASAVDVLDENLIDVESSQETGYQGNPLFPSNSRNDNISSNNNSDNGPGNFNTLHPQAFHEEKLLGTMGDFRQIYQSHFP
PmNAC8	gmmutg15076G000020.2	NTL8	1110	369	Chr2	5.13	42.028	MAPVSLPPGFRFHPSDEELVGYYLKRKVHGRKIELDIIPEVDLYKFEPWDLPDKSFLPNRDLEWYFFSPRDKKYPNGTRTNRATEAGYWKATGKDRKISSKSSMIGTKKTLVFYGGRAPHGRRTDWVMHEYRLDETQCEGAAGVQDAFVLCRVFKKNGIEPRIGSSNEPPIQRNAFPSVMNSSFSDKMTKPDAVEDLSDKSYPQVKQEEADIQADTTLRSETSFERLNDRTDNSATLNQWLEFLLDDSSPSYILASPANARNDLKVSSMIGGARLEQESLWPMFKIDNFSQGVADLSFNQFTSQIEPMVSHTTDACFEEEDVLDEILKVALAAQNEDTHNQHPFFMAKLSGNLVGDSLQFDNMYNLWGN
PmNAC9	gmmutg18787G000010.1	MAN/NAP	1014	337	Chr3	8.17	38.3105	MERPMTFLASNPQLPPGFRFHPTDEELILHYLKKKASSSPLPVPIIAEIDLYKFDPWELPGKASFGEREWYFFSPRDRKYPNGARPNRAAASGYWKATGTDKPIVISESTTIPVGVKKALVFYRGRPPKGIKTSWIMHEYRLTDSGTSTTGHRKGSMRLDDWVLCRIYKKKNTNPRLAAAKERDEPEMEDVLATLPDIDQDQKPAIPKVASFTGLLDGEYPLLSCFLTDNSDCTGLAGLPELESFRNNSKREEYMNNNSNDTPKQQSSTALSSIDSKVLDSLKRTLSLGCMEDEPAPAKRPNINNYNNMPFFVNAFQPNQTYYQYPQKLMFNPMEDF
PmNAC10	gmmutg3305G000020.1	SND/ANAC075	888	295	Chr4	8.1	33.352	MAGKNRNFASSSQLIDSKLEEYRIKRCPACGHQIEREEALQDWAGLPSGVKFDPTDQELIEHLQGKISSDNASPHPLIDEFIPTIEGGDGICYTHPEKLPGISRDGLVRHFFHRPSKAYTTGTRKRRKIQTPCAEASEGETRWHKTGKTRPVMVNGMQKGCKKILVLYTNFGKHRKPEKTNWVMHQYHLGSQEEEKEGELVVSKVFYQTQPRQCNWEKATDSRDAGKANRTEATQASERCTAGETVSSSDRHNYSAYNPLEEQARVTHSSHNLSIAQSRSESSDQVSNSEYLNYA
PmNAC11	gmmutg76753G000010.1	SND/ANAC075	864	287	Chr4	8.43	32.5574	MAGKNRNSTGSSQLIDAKLEEYRIKQCPACGHQIERQEALQDWPGLPSGVKFDPTDQELIEHLQGKVGLDNSAPHPLIDEFIPTIGGEDGICYSHPEKLPGISRDGLIRHFFHRPSKAYTTGTRKRRKIQTARDESSEGETRWHKTGKTRPVLVNGKQKGCKKILVLYTNFGKHKKPEKTNWVMHQYHLGSQEEEKEGELVVSKIFYQTQPRQCNWEKVTDGGDTHRVSVTEATQVSERCTAGETVSSTARHIYNHLEQQTKITHRSYDLSLGQSRLEDSDRVSISE
PmNAC12	gmmutg23068G000060.2	FEZ/LOV1	1215	404	Chr4	6.27	45.7763	MEQKDDIDQADEMMLPGFRFHPTDEELVGFYLRRKVQQRPLSIELIKQLDIYKYDPWDLPKEMASIGEKEWYFYCPRDRKYRNSARPNRVTSAGFWKATGTDRPIYSSDGTKCIGLKKSLVFYKGRAAKGIKTDWMMHEFRLPTAADSKGSLDKNLPPNDAWAICRIFKKNTISQRALSHAWAPPLAERRVESISSPMNSDMVSGNCMGAVNFIHDPEEQSNETRNQTSTSSNLSNSQSSDHQGYNRDFQPKNVEISMEASYDTGLDGSDKVESSKSMPSFCGLKSMGLPNLELPNNYYSHVDPLSLKGTLDLVSCMLQMSPMAEFSVRPSSSDITAAFSDPKTNYQNFSFFQPEATTDHHGDIFLKHNITNGHHLSPRSASSNNLLQFPPQLYDVLKS…
PmNAC13	gmmutg174398G000010.1	CUC	1215	404	Chr5	8.46	45.6011	MSNGHEDDEHSQLPPGFRFHPTDEELVTYYLTKKILDSTFSSCAVTEANLNKCEPWDLPEKATIGEKEWYFFSLRDRKYPRGLRTNRATETGYWKTTGKDREVFSSRSSALVGMKRTLVFYKGRAPKAEKTNWVMHEYRVQGKLSCHSLPQNCKTDWVVCRIFKKSAVVKRSSIGLMSSPSFPSLLESPRNTTAENDQNTRSSESQAGTSANVPDESCFSIPMERKANLTGHYLHQIQSGSSSKYFYSSDQVSELDRLKGDSSYMHNLMVNDQKINMNEIPTTALFSVSNIRRDQISAKLDQQPGIQQLPGLQPSIVCDPHMPLSSNYSNLGFPTYAYFSALHSAGIPVEPFSSSTLHRKTLSNDSSIGATCLSSYINHEMTSVVCNRFDRSESINFND…
PmNAC14	MSTRG.34994.2.p1	MAN/NAP	1002	333	Chr6	6.32	38.0911	MKMEGAEFHHQVLPQLPPGFRFHPTDEELLIHYLKNRVSCSPLPASIIAEIDLYKHDPWDLPEKACFGEQEWYFFSPRDRKYPNGSRPNRSARSGYWKATGTEKPIFVMSESMSSQKVGVKKSLVFFKGRPPKGLKTNWIMHEYRLIETMPTKKLRSLRLDDWVLCRIYKKARHSNPVVSNPELQSPSPADVQQESVMPKFSSVSGQLQSEDPFMQSFLSHDVLDANNAAMSYVEPSSSLQVVPQQLNSSGTRSQVSISVGFNCDEVSSVYPAERQNCLNPSSSLEFECWNTYMDMPVPDQHRYQLPISENWNPEPIPWPLPTGNVWSSYDNG
PmNAC15	gmmutg46853G000040.2	MAN/NAP	996	331	Chr6	6.16	37.8317	MEGAEFHHQVLPQLPPGFRFHPTDEELLIHYLKNRVSCSPLPASIIAEIDLYKHDPWDLPEKACFGEQEWYFFSPRDRKYPNGSRPNRSARSGYWKATGTEKPIFVMSESMSSQKVGVKKSLVFFKGRPPKGLKTNWIMHEYRLIETMPTKKLRSLRLDDWVLCRIYKKARHSNPVVSNPELQSPSPADVQQESVMPKFSSVSGQLQSEDPFMQSFLSHDVLDANNAAMSYVEPSSSLQVVPQQLNSSGTRSQVSISVGFNCDEVSSVYPAERQNCLNPSSSLEFECWNTYMDMPVPDQHRYQLPISENWNPEPIPWPLPTGNVWSSYDNG
PmNAC16	MSTRG.42280.1.p1	MAN/NAP	972	323	Chr6	6.31	36.6974	MDGSAFYPDFLPQLPPGFRFHPTDEELLIHYLKNKVSCSPLPASIIAEIDLYKHDPWDLPAKACFGEQEWYFFSPRDRKYPNGSRPNRSAGSGYWKATGTEKPISVMSGTISSQIVGVKKSLVFFKGRPAKGLKTSWIMHEYRLTETMPTNRKRSLRLDDWVLCRIYNKATHSIRVFSNPELQAPSPADVPQESVMPKFSSFSGLFQSEDPFVDSFLSNDMSDASNAALSYVDPSSSLPVLPQHLNSCETRSHVSMSMGFNCDEASSVYPAKRQNSGNQSSTLQFECWYPYMKVAAPDEHMYHWPNNENWNLELLPWERGVIV
PmNAC17	gmmutg6431G000030.1	MAN/NAP	972	323	Chr6	6.55	36.8015	MDGSAFYPEFLPQLPPGFRFHPTDEELLIHYLKNKVSCSPLPASIIAEIDVYKHDPWDLPAKACFGDQEWYFFSPRDRKYPNGSRPNRSAGSGYWKATGTEKPISVMSGTTSSQIVGVRKALVFFKGRPAKALKTSWVMHEYRLTETMPTNRKRSLRLDDWVLCRIYKKATHSTRVFSNPELQAPSPADVPQESVMPKFSSFSGLFQSDDLFVDSFPSHDMSDASNAALSYVDPSYSLQVLPQHLNSCETRSHVSMSMGFNCDEASSVYPAKRQNSGNQSSTLQFECWYPYMKVAAPDEHMYHWPNNENWNLELLPWERGVIV
PmNAC18	gmmutg21986G000010.1	MAN/NAP	822	273	Chr6	7.72	31.0231	MMEEQALQQLPPGFRFHPTDEELVIHYLKKKVSCSPLPASIITEIDLYKYDPWELPAKASYGEQEWYFFSPRNRKYPNGDRPNRSAGSGYWKATGTDKPIVIMSGTASLQNVGVKKSLVFYRGSPLKSLKTNWIMHEYRLAETMSTRKRKGSLRLDDWVLCRIYKKVSHSSRVVSSPEPEVSSPSATDLQHTQLNLALPKFGSFSNLLKGEGHFMDNLVNQHTSDANWGLPNVEEPVVEQMCQLPLTDNWTWNSEPSSWSLPTGNVWSSLDNG
PmNAC19	gmmutg21986G000020.1	MAN/NAP	822	273	Chr6	7.74	30.9971	MMEEQALQQLPPGFRFHPTDEELVIHHLKKKVSCSPLPASIITEIDLYKYDPWELPAKASYGEQEWYFFSPRNRKYPNGDRPNRSAGSGYWKATGTDKPIVIMSGTASLQNVGVKKSLVFYRGSPLKSIKTNWIMHEYRLAETMSTRKRKGSLRLDDWVLCRIYKKVSHSSRVVSSPEPEVSSPSATDLQHTQLNLALPKFGSFSNLLKGEGHFMDNLVNQHTSDANWGLPNVEEPVVEQMCQLPLTDNWTWNSEPSSWSLPTGNVWSSLDNG
PmNAC20	gmmutg21986G000060.1	MAN/NAP	894	297	Chr6	5.55	32.7067	MTMEGVAFQQQAVPELLVGFRFHPTDEELITHYLEKKVSSSPLPASVIADIDPYQHEPWDLPAKAFFGENEWYFFSRRDREYPSGARPNRAAGSGYWKATGSDIPIDSMSGSTSPRKVGVKKSVVFYKGKAGEGVMTNWIMHEYSLAETLPTEKNASAPLDDCVLCRLFQKLNHSPQMVSCSQLEVPSPSATNVQHTGQAMPKFGPFSRVLLNEGPSMENLPSHATSDANNAAVSSAESASSLQVVPQPLYSSESCSDSSMNWSAQSLQEMSGRRINIFDFCLIKIRREESGSNPSL
PmNAC21	gmmutg21986G000080.1	MAN/NAP	894	297	Chr6	6.25	32.926	MEGVAFQQQAVPELLVGFRFHPTDEELITHYLEKKVSSSPLPAPIIADIDPYQHDPWDLPAKAFFGENEWYFFSQKDREYPSGARPNRAAGSGYWKATGSDIPIVSMSGSMSPRKVGVKKSLVFYKGKAGEGVMTNWIMHEYCLAQTLPTERQGSEPLDDWVLCRLFQRLNHSPGMLSCSQLDVPSPSATDVQRTRQKPAMPKFSSFSRVLLNEGPSMENLPSHATSDANNAAVSSVESTSSLQVVPHPPNSSESGSDSSMNCSTHSLQETSARRINIFDIFLIKIRREQRGSNSSL
PmNAC22	gmmutg21986G000100.1	MAN/NAP	801	266	Chr6	9.85	30.0202	MRNSSPITWRRRYPPPLCLPIIADIDPYQHDPWDLPAKAFFGENEWYFFSPRNREYLSGARPNRAAGSGYWKSAGSDIPIVNESGSTSPRKVGVKKSLVFYKGKAAEGVMTNWIMHEYCLAQTLPTKRKGSVPLDDWVLCRLFQRLNHSPGMLSCSQLEVPQRTRQKPAMPKFSSFSRVLLNEGPSMENLPSHATSDANNAAVSSAESTSSLQVVPHPLNSSESRSHSSMNWSAQRLQEMPGRRINIFDIFLIKIRREKRGSNPSL
PmNAC23	gmmutg9341G000050.2	MAN/NAP	969	322	Chr6	9.75	35.9429	MRRAATIKGDTLRSRISSTSLRSLAWSARNQSLTMEGAAFQQQAVPELLVGFRFHPTDEELITHYLGKKVSSAPLPAPIIADIDPYQHDPWDLPAKAFFGENEWYFFSPRNREYLSGARPNRAAGSGYWKSTGSDIPIVNESGSTSPSKVGVKKSLVFYKGKAAEGVMTNWIMHEYCLAQTLPTKRKGSVPLDDWVLCRLFQRLNHSPGMLSCSQLEVPQRTRQKPAMPKFSSFSRVLLNEGPSMENLPSHATSDANNAAVSSAELSLQVVPHPLNSSERGSHSSMNWSAQRLHEMSGRRINIFDIFLIKIRREKRGSNPSL
PmNAC24	gmmutg9341G000010.2	MAN/NAP	996	331	Chr6	7.15	37.314	MMMERSEFHHQVLPQLPPGFRFHPTDEELLIHYLKKKVTSSPLPASIIADIDLYKHDPWDLPAMACFGEQEWYFFSPRDRKYPNGLRPNRSAGSGYWKATGTDRPIVVTSGSTSSQEVGVKKSLVFYKGSPLKGLKTNWIMHEYRLAETTNRKGSMRLDDWVLCRIYKKATHPSKVLACPEQDPPSPADVRQKSVMPNFGSSSRLLQSESPFVESFLSHDTSDSNAVPSYTEPSSSLYVVPEQQSTVNWSNPRSPVSMSQLGFNGDEASSIYAATTQNTQNPSHALQFQSWNPYVVGAMPDQHMYQLPFSENCNPEPPDWALPARKRVVIG
PmNAC25	gmmutg3371G000010.3	MAN/NAP	1035	344	Chr6	9.27	38.4616	MKQSMGTMKMEGSESQQEVLPQLPPGFRFHPTDEELLIHYLKNKVSCSPLPASIIAEIDLYKYDPWDLPAKACFGEHEWYFFSPRDRKYPNGERPNRAAGSGYWKATGTDKPIVITSGSTSSQRAGVKKSLVFYKGRPLKGVKTNWIMHEYRLAETLPIKKKRSLRLDDWVLCRIYKKLSHSPRVASCPELETPSPSAADVHRARQKSAMPKFGSFSRLLLGEGTSMESFLTHARSDSNASRSYVEPSSNLHVVPQKLNSSENRSHLSMTIGFNGDEVSSVSLAKRQNTLNPALSSQPQSSNPYGAAAVADPHMFRLPFNENLNTETPPWPLPAGNMWSSFDDG
PmNAC26	gmmutg38141G000010.1	SND/ANAC075	1062	353	Chr6	5.4	39.3377	MVTQEWPGLPSGVKFEPSDEQLVGHLAAKVGIGKSSPHPLINEFILTIEERDGICYTHPENLPGVKQDGSSTHFFHRTSKAYTTGTRKRRKVDNFRWHKTGETEKVCENGEQIGCKKRMVLYTIPSKGSKSVKTNWVMHQYHLGTEDEKEDEFVVSKIRLKHCDKSVPGIPKEEDAGTSNSKGDPSTPTTSTPQPCSKKQHSCLDRIEEEHMFRASSPQAADLDPKFHFPSKPIEAECDGQIYIQGVTSWLAGESQCFEDSQKQMVGHFSCEEILGSGSCQENVEETNNIPGLSDCGRIGGNGHEKEMHQTSYYDLANLDFDTPPDGPIPFVDSQFSSQESLLGWLENFGNSQ
PmNAC27	gmmutg197050G000010.1	CUC	1368	455	Chr6	7.87	51.5108	MESTLNQMSNVYEDKEHSQLPPGFRFHPTDEELVTYYLTNKILDSTFSSRAVTEADLNKCEPWDLPAKAKIGEKEWYFFSHRDRKYLRGLRANRATETGYWKTTGKDREVFTSGSSALIGMKKTLVFYKGRAPKGEKTNWAMHEYRLQGKFSSQPLHKNCKDKWVVCRIFKKRRSIGMTRSQAYNDLLCYPCFPSLLESPCNNTAENNQRTRSSERQSGTSADVHDVSCSSISMEPNTNSKVHHLHQIRCGKSSNCPDCSDQLSEMAGFMDESSYMHNLMLNALRIYMNKMSRAAQFSEPTISCDRISAILDQQPGIQQLPGLHPRTLYNQHMPLPSHSSNLGFSTDPYFPSFHSSNAVSKVLVDQSAGIPVEPFSSSLSNNNTMGANNSVNSLQWTTD…
PmNAC28	gmmutg2387G000050.1	CUC	1344	447	Chr6	7.67	50.1743	MEGLNFTYAQDKGDTQLPPGFRFHPTDEELITHYLVRKVLDSNFSGRAIAEVDLNKCEPWDLPEKAKMGEKEWYFFSLRDRKYPTGLRTNRATEAGYWKATGKDREIFSARGSSLVGMKKTLVFYKGRAPKGEKSNWVMHEYRLEGKFSYNQLPKTSKDEWVVCRIFQKSVGAKKSSSGFNRSSYLDVGSPSLPPLSAVNDESGSLESEGSAREHVSCFSNPQYNNNNSGFRTPSHHLQQQRTSADSAELSEIASIMRSTAPFIHNMVLNDPRLSMNSINRPSPFPPFLNLRQENNNVPQAPLLFSQLAAFPPNSIPTNVSFPMENQAQLHSLLPGLPQNNLLRALFDQYNDPGTLKHCKLEPSFGPQLDKSGKVESASQWVESQPRPEINGLPQQMQP…
PmNAC29	gmmutg3084G000020.2	CUC	1446	481	Chr6	6.12	53.9545	MIVELGMESTLNPMNNAREAEDEAEENSQLPPGFRFHPTDEELVTYYLTKKILDSTFSGRAIAEADLNKCEPWDLPGKAKMGEKEWYFFSLRDRKYPTGLRTNRATEAGYWKTTGKDREIFNSRSSALVGMKKTLVFYKGRAPKGEKTNWVMHEYRLEGKFSYHRLPKNCKDEWVVCRIFQKSAGGKKTSIGLLSRNSYLDLPGSPSLPSLLESPYNAAALNDQETGSIESESGTNSAKAHVSCFSTAMEYPRANFTGHHLHQYQRGNSSNYPDSSDQLSEMARLMKQSSYMHNFMLNDPRIHMNMMPATALFSLSNMRRDNISAMLDHQPGIQQLPVLPPPLLYNPHMPLPSNSSNMGFPQDVNISTLHSSKALVSQSAGSSMEPSSSSGLHHRTLSN…
PmNAC30	gmmutg13234G000070.1	CUC	1350	449	Chr6	5.88	50.0951	MESTLNPMSHAQEAEGEEHRHLPPGFRFHPTDEELVSYYLTKKILDSSFTGCAIAEADLNKCEPWDLPGKAKMGEKEWYFFNLRDRKYPTGLRTNRATEAGYWKTTGKDREISNSLSSALLGMKKTLVFYRGRAPKGEKTEWIMHEYRLEGKFSYHCLPKNCNDDWVVCRIFQKGTSGRRSSIGLLSRNAYLDLPGSPSLPSLLESPYNPTAMNDQEAGSIESDSGTSANWANFQKFQPSNVSSYPHSSDRVSEMARQMKHFSYMQNLMLNDPRIHMNVMPPAALMSLSNMGRDQISSMMDQQLPGLLLNPHMPLPSSSLNMGFPAYAYSSSLQSSNAASKVLANQYEGSSMEPSSSSGVHHKAIINDNSMGASNHVGSFQWDNDGLSQKILAQPNREA…
PmNAC31	gmmutg13234G000030.1	CUC	1425	474	Chr6	5.98	52.6668	MESTSNPISSAYEAEVSSELPPGFRFHPTDEELVSYYLTKKILDSTISGLAIGEADLTKCEPWDLPAKAKMGEKEWYVFGLRDRKYPRGLRTNRATEAGYWKTTGNDRGVFNSLSSALVGKKKTLVFYKGRAPKGEKTNWVMHEYRLEGKFSYDHLPKYCNLDDWVVCRIFEKSARGRKRSIGLISRNASFDLPRSPSLPSLLKSPCSETAANDREARSSESESGTSATVQDMSCFSTPMEPMANLTGNCLHQFQCGSSSCYPDNSDHLSEMTRLISHSSNMHNNMNDLSIYMNIMPTTAPFSTSNMRHDQISAIPNKQTGIQQQRGFPTPISCNQPMPLPSNSSKPEFATYPYFSTLLPSYAVSKALVNQSVLRASEPSSISSANQSTGPNNDINSME…
PmNAC32	gmmutg10277G000010.1	CUC	1395	464	Chr6	6.52	51.6788	MESTLNPIISEYEGEVHSELPPGFRFHPTDEELVSYYLTKKIMDSTISGLAIGEADLNKCEPWDLPAKAKMGEKEWYVFGLRDRKYRRGLRTNRATEAGYWKTTGNDRGVFNSLSSALVGKKKTLVFYKGRPPKGEKTNWVMHEYRLEGKFSYDHLAKYCNLKNARGRKTSIGLISRTASFDLACSPSLPSLLKSPCSEIAGNYRQTRSSESDSGTSATVQDMSCFSTPMEPMANFTGNCLHQFQSGSSSSYPDNSNQLSEMTKLIRRSSYMHNDTNDLTIYMNTMPTAVRFSASNLGHDQISAILNKQMGIQQQPCFPAPISCNQPMPVPCNSSKPEFATYPYFSTLHPSYAVSKALVNQSVLRATEPSSISFANQSTGPNNDINSMEVNNSDNSFQW…
PmNAC33	gmmutg10277G000030.1	CUC	1377	458	Chr6	6.09	51.3326	MESTLNSMINVNDRDKPSQLPPGFRFHPTDEELVTYYLTKKILDDNFSCCAIAEADFNRSEPWDLPAKAKIGEKEWYFFGHRDRKYPRGLRTNRATEAGYWKTTGKDQVVFSSRSSGRVGIKKTLVFYKGRAPKGEKTNWVMHEYRLEGKFSDHPMTQNYKDEWVVCRIFEKSTAGKKNSTGLLNRKAFQDLPGSPSVPSLLECPCNTTAANDQETASSEGESEASAKGQDMACFSIPVEGYHPHQSQCGGNSNYPVWSDQLPEMQSSYMHSLMLEDPMMHMKMKSSASLFSVYNMRRDQISTILDKQLPGVQPLMPSSPHFPLPSKCSNLESSTDAYFSDLHPSNSVSKELVGQSERSPMEPRSISFVHQKTSSNNNTKGTNNCATSFLCANDGLPQK…
PmNAC34	gmmutg10277G000040.2	CUC	1446	481	Chr6	7.12	53.5624	MVSGGDIEMGRQSTMKPMNDVGKTETHSQLPPGFRFHPTDEELITYYLTEKNLDSSFYGGAIAEADLNKCEPWDLPGKTKAGEKEWYFFGHRERKYPRGIRTNRATDAGYWKTTGKDRVVFSARLSAHVGMKKTLVFYKGRAPKGQKTSWVMHEYRLESKFSCRSLPKGCNEEWVVCRVFKKSAVRKKSFRGLAFLDLPGSPSLPSLLKSPCNTTTENDQEIRSSESESGTSAKVNDDVSCFSIAMQPETDLTGHHLDQFQCGSSSYFPGSIDRLSGMASLMKQSSYIHNLLLNDPMIYKKMIPEAPLISTSIMKRDQISAILEQQPASQLPGLPPSILCNSQMPPPSNSSTLGLSTDAYFSAFLSSHGLFNPIVGQSGNPVEQFSSSRVYRKTLSDNN…
PmNAC35	gmmutg118001G000010.1	CUC	1350	449	Chr6	8.71	50.687	MYTRIKNTASCRRGFPTDEELVTYYLTNKILDSTFSSRAVTEADLNKCEPWDLPAKAKIGEKEWYFFSHRDRKYPRGLRANRATETGYWKTTGKDREVFTSGSSALIGMKKTLVFYKGRAPKGEKTNWAMHEYRLQGKFSSQPLHKNCKDKWVVCRIFKKRRSIGMTRRQAYNDLLCYPCFPSLLESPCNNTAENNQRTRSSERQSGTSADVHDVSCSSISMEPNTNSKVHHLHQIRCGKSSNCPDCSDQLPEMAGFMDQSSYMHNLMLNALSIYMNKMSRAAQFSEPTISCDRISAILDQQPGIQQLPGLHPRTLYNQHMPLPSHSSNLGFSTDPYFPSFHSSNAVSKVLVDQSAGIPVEPFSSSLSNNNTMGANNSVNSLQWTTDGFCQSILAQPIQ…
PmNAC36	gmmutg32095G000020.1	CUC	1416	471	Chr6	7.84	52.6712	MESTLNQMSNAYEDNEHSQLPPGFRFHPTDEELVTYYLTNKILDSTFSSCAVAEADLNKCEPWDLPAKAKIGEKEWYFFSNRDRKYPRSLRTNRATETGYWKTTGKDREVFTSGSSALIGMKKTLVFYKGRAPKGKKTNWAMHEYRLQGKFSSQPVHKNCKDKWVVCRIFKKSAVRKRSSIGMTRSQAYSDLLCSPCFPSRLQSPCNMSAENDKETRSSERQSSTSGNVHDVSCRSISIEPNTNSTVHHLHQIRCGSSSDCPDCSDQLSEMAGFMEESSYVHNLMLNGPRIYMNKMSRAAQFSEPSISCDRISAILDQQPGIQQLPGLHPPRLYNQHMPLPSHSSNLGFYTHPYIPSFHPSNVVSKVLVDQSAGIPVEPFSSSCAHHKTLSNNSAMGAN…
PmNAC37	gmmutg13441G000010.1	CUC	1386	461	Chr6	7.56	52.1004	MESTLNQMSNVYEDKEHSQLPPGFRFHPTDEELVTYYLTNKILDSTFSSRAVTEADLNKCEPWDLPAKAKIGEKEWYFFSHRDRKYLRGLRANRATETGYWKTTGKDREVFTSGSSALIGMKKTLVFYKGRAPKGEKTNWAMHEYRLQGKFSSQPLHKNCKDKWVVCRIFKKRRSIGMTRSQAYNDLLCYPCFPSLLESPCNNTAENNQRTRSSERQSGTSANVHDVSCSSISMEPNTNSKVHHLHQIRCGKSSNCPDCSDQLSEMAGFMDESSYMHNLMLNALRIYMNKMSRAAQFSEPTISCDRISAILDQQPGIQQLPGLHPRTLYNQHMPLPSHSSNLGFSTDPYFPSFHSSNAVSKVLVDQSAGIPVEPFSSSLSNNNTMGANNSVNSLQWTTD…
PmNAC38	gmmutg13441G000020.1	CUC	1392	463	Chr6	7.56	51.5278	MESTLNQTSNAYEDNEHSQLPPGFRFHPTDEELVTYYLTNKILDSTFSSCAVAEADLNKCEPWDLPEGMVLFSNRDRKYPRSLRTNRATETGYWKTTGKDREVFTSGSSALIGMKKTLVFYKGRAPKGKKKNWAMHEYRLQGKFSSQPVHKNCKDKWVVCRIFKKSAVRKRSSIGMTRSQAYSDLLCSPCFPSRLQSPCNTSAENDKETRSSERQSSTSGNVHDVSCRSISIEPNTNLTVHHLHQIRCGSSSDCPDCSDQLSEMAGFMESSYIHNLMLNGPRIYVNKMSKAAQFSEASTSCDRISAILDQQPGIQQLPGLHPPRLYNQHMPLPSHSSNLGFYTHPYIPSFHPSNVVSKVLVDQSAGIPVEPFSSSCAHHKTLSNNSAMGANNYVNSTSD…
PmNAC39	gmmutg26258G000020.2	CUC	1167	388	Chr6	8.12	43.8641	MESTLNQMSNAYEDHENSQLPPGFRFHPTDEELVTYYLTNKILDSTFSSCAVTEANLNKSDPWDLPAKATIGEKEWYFFSLRDRKYPRGLRTNRATETGYWKTTGKDREVFSSRSSALVGMKRTLVFYKGRTPKAEKTNWVMHEYRVQRELSCHSLPKNCKVEWVVCRIFKRSAVVKRSSIGLMGSDAYIDLPGSPSFPSLLESPRNTTAENDQKTRSANVHDESCFSIPMKPKAHHLHRIQSGSSSKYHYSSDQVFEPDRFKEDSSNMHNLMVNDQRINMNEIPTNTLFSVSNIGWDQISAKLDQQPGIQQMPDLQPSIACDTHMPISFNYTNLGFPTDAYFSALHSSNVVPKVLVGQSAGIPVEPFSSSSLHHKTLSNNSSVGANN
PmNAC40	gmmutg26258G000010.1	CUC	1215	404	Chr6	8.46	45.6011	MSNGHEDDEHSQLPPGFRFHPTDEELVTYYLTKKILDSTFSSCAVTEANLNKCEPWDLPEKATIGEKEWYFFSLRDRKYPRGLRTNRATETGYWKTTGKDREVFSSRSSALVGMKRTLVFYKGRAPKAEKTNWVMHEYRVQGKLSCHSLPQNCKTDWVVCRIFKKSAVVKRSSIGLMSSPSFPSLLESPRNTTAENDQNTRSSESQAGTSANVPDESCFSIPMERKANLTGHYLHQIQSGSSSKYFYSSDQVSELDRLKGDSSYMHNLMVNDQKINMNEIPTTALFSVSNIRRDQISAKLDQQPGIQQLPGLQPSIVCDPHMPLSSNYSNLGFPTYAYFSALHSAGIPVEPFSSSTLHRKTLSNDSSIGATCLSSYINHEMTSVVCNRFDRSESINFND…
PmNAC41	gmmutg74376G000010.1	ATAF/RD26	933	310	Chr7	5.43	35.2535	MGMSRRNAEADLQLPPGFRFFPTDEELVVHYLCKKAASQMILVPITAEVDLYKYDPWQLPGADKPITAKGGKKRVGIKKALVFYAGKAPKGTKTNWIMHEYRLADLDDWVLCRIYKKKITAEKLAQGQKESSHDVVPMEAIDEKDMDNQPSSTSIDHNVVPPRSYPMNSNFNLQNPDFFQNTSNPFNASTLKALVQNTAFNPISPSIDHQRENYNLANLISGLHTDSSSFRPSSSSDPISDKEEVQSSFRLENFLQEQPQSTYNFSMEGLQNPFPQLDQITFLDFNQDYFTGLTTSDYLPRFNSNDIQFQ
PmNAC42	ammutg1387G000010.1	CUC	1344	447	Chr7	6.03	50.3321	MESATVNSQQQQQMNKIDDENLPPGFRFHPMDEELVTYYLTQKVLDSSFSCRAIAEVDLNKCEPWDLPDKAKMGEKEWYFFSLRDRKYPTGTRTNRATEAGYWKATGKDREIYRGKSNTLVGMKKTLVFYKGRAPKGEKTNWVMHEYRLEGKFAYYDLPKTAKDEWVVTRIFQKSSGAKKGPLGFGRSSSYLDIDSPNLPPLLESPCIPTSVGGAISFESESAGSDQQHVTCFSTPGYTNHNQGFGLPPNQVQQNLGSISSDMPDFAFLQNMLMGMNANSSPTQIPPQMSNRASQLPSYSMGPNSNFPTFSNLLYPGGMPQNSYNNIFKTHADIANDRFKQCKMEPPSPLFDASRTVKNSTVQQPGSSHWINPSSGYQHGNQDNLEPKYRVPQQQQQMQ…
PmNAC43	gmmutg22644G000150.1	ATAF/RD26	1140	379	Chr7	6.11	42.5788	MGRRNAEAELELPPGFRFCPTDEELLVHYLCKKGASQSLPVPIIADVDLYKYDPWQLPEKALFGEKEWYFFTPRDRKYPNGSRPNRAAGTGYWKATGADKPISAKGGKKRVGIKKALVFYAGKAPKGSKTNWIMHEYRLADVSRPARKKGSLRLDDWVLCRIYNKKTSAEKLALEQNESSMDVPMEAIDEKEMVNQPSSTSIEHSGIEQNSPSSDLLNKMGPSPTSHNGVPPRVLPMNTNISSPNLDFFQKIITPSSAGTPKAPVQNTEFNPISSSINHQWINYDSIDLLSGLHPDSSSSKPSSSSDPISEKEEVQSSLRLETSSPEEQKPFFNFSLEGLEYPFSHLDQITLPDPYQDYFTSWTSSDLPRFYANDMHFC
PmNAC44	MSTRG.11942.2.p1	ATAF/RD26	1083	360	Chr7	6.67	40.9521	MGRRDAEADLQLPPGFRFFPTEEELIVHYLCRKAALLPLPVPIIADVDLYKYDPWRLPEKALFGEKEWYFFTPRDRKYPNGSRPNRAAGSGYWKATGADKPITSTASKGVKKRVGVKKALVFYVGKAPSGSKTNWLMHEYRLADINRPARKKDSLRLDDWVLCRIYNRKISAEKLALEQKESFNDVPMETIHEKEMKYEPTSNSFNHSAIEQSNPSFDHLSKFGFSPTCYNAVPPGASPMNSNSCFQNLDFLQNSTTPFRGSTLKAPVQNTAFNPISPSQTNCNSTELISGLHDDFSCSKASSFSEPIWEKEVESSFRLENFSQEQQQSLFNLDLEGLQSSFPHLDQISFSDAYQDWLLL
PmNAC45	gmmutg16839G000040.2	ATAF/RD26	996	331	Chr7	6.26	37.3399	MGRRDAEADLQLPPGFRFFPTEEELIAHYLCRKAALLPLPVPIIADVDLYKYDPWQLPEKALFGEKEWYFFTPRNRKYPNGSRPNRAAGTGYWKATGADKPVTSSTKGGKKRVGVKKALVFYVGKAPSGSKTNWLMHEYRLADINRPARKKDSLRDVPMETIDEMEMKDKRTSTSFNHSAIEQSNPSFDHLSKLSSSPTCYNAVPPGASPMNSNICFQNLDFLQNSTTPFSGSTLKAPVQNTAFNPISSSQTNCYSTELISEFYDDFSCSKASSFSEPIWEKEVESSFRLENFSQEQQQSLFNFDLEGLQSSFPHLDQISFSDAYQGGFLL
PmNAC46	gmmutg16839G000030.1	ATAF/RD26	1086	361	Chr7	6.14	40.928	MGRRDAEAGLQLPPGFRFFPTEEELIVHYLYRKAALLPLPVPIIADVDLYKYDPWQLPEKTLFGEKEWYFFTPRDRKYPNGSRPNRAAGSGYWKATGADKPISSTASRGVKKRVGVKKALVFYVGKAPSGSKTNWLMHEYRLADINRPARKKDSLRLDDWVLCRIYNKKIGAEKLALEPKESFNDVPMETIDEKEMKDEPTSTSISHSANEQCNPSFDHSSKLGSSRTCYNAVPLRASPMNSNICFQNLDFLQNSTTPFSGSTLKAPVQNTAFNPISPSQTNCNSTELISGLHDDFSCSKASSFSEPIWEKEEVESSFRLENFSQEQQQSLFNLDLEGLQSSFPHLDQISFSDAYQDWFLL
PmNAC47	gmmutg16839G000020.1	ATAF/RD26	1089	362	Chr7	6.21	41.0943	MGRRDAEADLQLPPGFRFFPTEEELIVHYLCRKAALLPLPVPIIADVELYKYDPWHLPEKALFGEKEWYFFTPRDRKYLNGSRPNRAAGSGYWKATGADKPITSTASKGGRKRVGVKKALVFYVGKAPSGSKTNWLMHKYRLADINRPARKKDSLKLDDWVLCRIYNRKISAEKLALEPKESFNDVPMETIDEKEMKDEPNSTSFNHSAIEQSNPSFDHLRKLGSSPTCYNAVPPGASPMNSNICFQNMDFLQNSTTTFSGSALKAPVQSAVFNPISPSQTNCNSTELISGLHDDFSYSKASSFSEPIWEKEEVESSFRLENFSQQQQQSLVNFDLEDLQNPFPHLCQLDFSDAYQDWFLSS
PmNAC48	gmmutg16839G000010.1	ATAF/RD26	1080	359	Chr7	5.96	40.6886	MGRRDAEADLQLPPGFRFFPTEEELIVHYLCRKAALLPLPVPIIADVNLYKYDPWRLPEKALFGEKEWYFFTPRDRKYPNGSRPNRAAGSGYWKGSGADKSITSSTKGGMKRVGVKKALVFYVGKAPSGSKTNWFMHEYRLADINRPARNKGSLRLDDWVLCRIYNRKISAEKLALEQKQSFNYVLMETIDEKEMKDEPTSTSINHSAIEQSNPSFDHLSELGSSPTCYNAVPPRASPMNSNICFENLDFFPNSTTPFSGSTLKAPVQNTALNPISSRNCNSTDLMSGLHNDSSCSKPSSFSEPFWEREDVESSFRLENFSQEQQQSLANFDLEGLQNSFPHLGEMDFSDAYQDWFLSS
PmNAC49	gmmutg188405G000010.1	ATAF/RD26	1119	372	Chr7	6.48	42.2092	MGSRNAEAGLHLPPGFRFFPTEEELVVHYLCKKATSQSLPVQIIADVDLYKYDPWQLPEKALFGEKEWYFFTPRDRKYPNGSRPNRAAGSGYWKATGADKPITAKGGKKRVGVKKALVFYVGKAPKGSKTNWLMHEYRLADLNTPARKKGSLRLDDWVLCRIYSKKISAEKLEREQKESSNDVPMETIDEKEIENQPTSASIEHSGIEESKPFSDHLDELGPSTTSYNAVPMNSNIYFQNPGFFQNSTTPFSGSTLKAPVQNTAFNPISSSINHHWTNCNSADLISRLHTDSSCSKPYSEPISEKEEIQSSFRLENISQEKQLSLFNSSPEGIQNASSYLDQITFPDTYQDYFTTLNCSDYLPRFYPNELFR
PmNAC50	gmmutg1390G000030.2	ATAF/RD26	1119	372	Chr7	9.11	42.1354	MSSFKENTSMGKRNAEADLQLPPGFRFFPTEEELVVDYLCKKASSQPLPVPIIADVDLYKYDPWQLPPLALFGEKEYYFFTPRDRKYPNGSRPNRAAGSGYWKATGADKPITSSTATKGVKMRVGVKKALVFYVGKPPNGTKTNWLMHEYRLAEVTRPVRKKGNLRLDDWVLCRIYRRKVSAEKFALEPKQNFNGVPLENIDEQEMENQPTSTSIEHSGVEQSNLSFGHFSKLGPSEAGYNVVPPRVSPVWNPTVYFQNQDFFQNSTPPFTFSNVKATVQSTIMNRTSSSMNRQWKNCTSTDFISGLHNDSTSAKLSPFSEEVQSRFRLEYLSQEQQQPINVGFQGLQKTPSNFEQVSFSESSAQMSSSTVF
PmNAC51	gmmutg12574G000010.2	ATAF/RD26	1158	385	Chr7	6.68	43.6448	MAMGMSRRNAEADLQLPPGFRFFPTDEELVVHYLCKKAASQMIPVPIIAEVDLYKYDPWQLPEKALFGEKEWYFFTPRDRKYPNGSRPNRAAGSGYWKATGADKPITAKGGKKRVGIKKALVFYAGKAPKGTKTNWIMHEYRLADVSRPARKKGSLRLDDWVLCRIYNKKIGAEKLAQEQKESSHDVVPMEAIDEKDMDNQPSSTSIEHSGIEQNNPSSDRLMKLEPSPTSHNVVTPRSYPLNSNFNLQNPDFFQNTSSPFNASTLKAPVQNRAFNPISPSIDHQWANYNSADLISGLHTDSSSSKPSSSSDPISEKEEVQSSFRLENFLQEQPQSTYNFSMEGLQNPFPQLDQITFLDFNQDYFSGLTTSDYLPRFNSNDIQFQ
PmNAC52	gmmutg6450G000010.2	SND/ANAC075	1227	408	Chr8	6.56	46.3441	MEWFIHGKLLAENPKTPTSTSQLINAKLEEHRIQQCHGCGHKIEREKVFGDCPGLPSGVKFDPTDQQLIQHLQGKIGVENSTPHPLLDRFITTLEGEDGICYTHPENLPGVSREGSIKHFFHRPSKAYTTGTRKRRKIQADSDHDKEGETRWHKTGKTRPVMVNGKHKGCKKILVLYRNFGKNKKPEKTNWVMHQYHLGSQEEEKEGELVVSKVFYQRQPRQCHFEKVADIGDGKAGAQSIDRKEHKGSETSECIPLWHPVNAEVGLRLNKENQLVQVSDHAAILHPNIIKENWSCELEEPKKGYVGLDEYHVTRLLQCHETRIEGISNANLLSYSTQELNDVAEALGLSLNDQEGPAQKFDKPLEDIFLYPPHQLQKTLANSQESDWPEYPFCPDSHN…
PmNAC53	gmmutg33955G000040.3	ATAF/RD26	1116	371	Chr8	7.1	42.3034	MGMSRRNAEADLQLPPGFRFFYTYEELVVHYLCKKAASQMIPVPIIAKVDLYKYDPWQLLEKALFGEKEWYFFTPRDRKYPNGSRPNRAAGFGYWKATGTDKPITAKGGKKRVGIKKALVFYAGKAPKGTKTNWIMHEYRLADVSRPSRKKGSLRLDDWVLCRIYNKKISAEKLAQGQKESSHDVVPMEAIDEKDMANQPSSTSIEHSGIEQNNPSSDRLMKLEPSPTSHNVVPPRSYPMNSNFYLHNPDFFQNTSNPFNASTLKAPVENTTFNPISPSIDHQWENYNSADLISGLHADSSSSKPSSSSDPISEKEEEQPQSMYNFSMEGLENPFPQLDQINFLDFNQDYFTGLTTSDYLPRFNSNDIQFQ
PmNAC54	gmmutg17738G000020.1	SND/ANAC075	1311	436	Chr8	5.14	48.9034	MARAPWLIDSRRFATKIKNPTFDPSKEDQNGGLVRQCPNCNYEFDNSDVAQQWPGLPAGVKFDPSDQELMGHLAAKVGVGNGKPHPLIDEFIPTLEEDDGICSAHPENLPGVKQDGSVCHFFHRTAKAYHTGNRKRRKIQEDRWHKTGKTRPVTENGIHRGWKKILVLYVSTGKGKMFEKTNWVMHQYHLGSEEDENDGEFVVSKIFYQQQHKQSDKNEIPQETEVTSLIPIPDPLTPVTSAPKLSSHAKSQADLDSVREEQLDCMDSPGQGVNHHTNENLDYSTWQGLNCQENISLDDSILLPKESQSRVDSQQLLDDFLFCAETVQCSSPQNLIPDAVEHGRIKAKELDKYGNVSDAIPCLDNTELDTPPQNAILDLGEHGRIKAKELDKTVNAPDM…
PmNAC55	gmmutg4537G000020.1	NAC2	2010	669	Chr8	4.78	73.8977	MVRTKKERVSLPPGFRFHPTDEELILYYLKRKVCNRPLKLDAIAEVDVYKCEPWDLPEKSRLESRDLEWYFFSAKDRKYPNGSRTNRATGVGYWKATGRDRAIKSDDRIVGMKKTLIFHTGRAPSGIRTNWVMHEYRLEDKQLRHSDVVQDSYVILKLYEKSGPGPKNGEQHGAPFREEDWSENTNEDVLTLPTVTDASPLAIQLSGGNLDENSEDISSKQDPVVEDSFVPDQLPLFPDELFVPSGNSLFPDDDDLLNELLFECLSGPENSMLQLHQFNDVQKQDDIIPSESSRCTIMHKEGTEILSEQDDISFLFDEQHARANISQGDGSMENKEQMIDCFLQDIQTPSSSHLAGDFLELNDLTSELEGNTSGLGSFNELDEFFDASDNMHGFSDASM…
PmNAC56	gmmutg2032G000090.1	ATAF/RD26	840	279	Chr8	7.74	31.8579	MTQKGGTEGQIDLPPGFRFFPTDEELVVHYLCKKVVSHPLPAFIIGDVDLYKYDPWDLPEKALFGEKEWYFFTPRDRKYPNGSRPNRAAGSGYWKATGRVGVKKALVFYKGKAPKGSKTNWIMHEYRMAEINMAARKKNTLRKKLAEEMESRHDMQETVEQQKNTHSVPSEPSPTDASTVSAEAGLPSTNSSLFNPHLPAPPMNPFYQHQSTTTDEVQMNVKLANQFIQKQQQSGQCLNFNLGLDNVQSPFFQLDNSEPSSLFNPYQEFMDNYSIQRSY
PmNAC57	gmmutg6781G000050.1	SND/ANAC075	1449	482	Chr9	5.97	53.5184	MADPVANLSGKERGNATNSSSLIGAKLEEQQISGSKVCPSCGHKFEFKEGIQDWPGLPAGVKFDPTDQELLEHLEAKVEKDGHKPHPLIDEFIPTLEGEDGICYTHPEKLPGVTRDGLNRHFFHRPSKAYTTGNRKRRKIQSECDLQGGETRWHKTGKTRPVSVNGKQKGCKKILVLYTNFGKHRKPEKTNWVMHQYHLGVHEEEKEGELVVSKVFYQTQPRQCNWERTSSDIAGSAITRNQSQEMTPIHPGDASFKNYPAAVMVGKAMTDINPGPSCTYNVDGVQQASADQFTFASCPRSLDEGISDSTTCKGSESSHCTPHSCDEHEEHEHDQHNAINDALKRGFPMSAGGGGHEIIALRFNRRSDGVNVELKSSGRHRGQSSNADVTCMAGESQEP…
PmNAC58	gmmutg4916G000030.2	NTL8	1215	404	Chr9	5.44	46.3855	MAAKSLPPGFRFHPTDEELVGYYLKRKVHAWKIELDIIPEVDLYKCEPWDLPDKSFLPGRDLEWYFFSLRDKKYPNGLRTNRATEAGYWKATGKDRKVISHMRLIGMKKTLVFHTGRAPHGSRTNWVMHEYRLEETECEASTSFQEGYALCRVFKKRGLGRRIGVEYSAVPDNDFSSGQSNTCNKSLLLSLEEQSEEKASLSSPGDDEDQTNSREASSEAINTMNVDDGVWKRWLQPVNDDTATCNFPRLNESISHPKVDYNETSGSPLKDGGFPHIKSCRSLSDSTTLSAYLLGEHVHPSVKEAVIIGQHHRYEQTSEQNTDIPRKEDYLQDDDFVPGWNIQSDHKNPSNYNAQEETDLFLLSSSVSQNCNMESFYEQQEQLLFFNHFLRQNSNPENL…
PmNAC59	gmmutg13761G000020.2	NTL8	1065	354	Chr9	5.05	40.6621	MAPVSLPPGFRFHPTDEELVGYYLRRKVHCWKIELDIIPEVDLYKCEPWDLPEKSFLPGRDLEWYFFSPRDRKYPNGLRTNRATEAGYWKATGRDHKVSSQMRAIGMKKTLVFYTGRAPHGTRTGWVMHEYRLDEKEFEPSASLQDAYALCRVFKKTGPGPKIGEEHCATVENDFSCATGHLCNENMLLSLQEQWGDNPSPASQEENQNNSRQASFETVNDLTLDGVCKRSPQLLYYDTASSSAPSLNESTRHPKFQHNDPSCAPLEDDNFPHLKTCVSIPDSRMLSTYLHGQQMNSSVEEAEIFEQIYWDAQTCQENNYISQFFNSGAADTQNNEDYLQLDDLVSEWKTETDH
PmNAC60	gmmutg13761G000010.1	NTL8	1218	405	Chr9	5.13	46.8918	MAPMSLPPGFRFHPTDEELVAYYLKRKVHCWKIELDIIPEVDLYKCEPWDLPEKSFLPGRDLEWYFFSPRDRKYPNGSRTNRATEAGYWKATGKDRKVCSQMRAIGMKKTLVFYTGRAPHGSRTDWVMHEYRLDEKECEASASLQDAYALCRVFKKTGPGPRLGEQYGAPVENDFTCQMGNFCNRNVVLSAEDQSEENPSQEEDQTNSRETSSEIINDVNVDDGVSKRRLQSLRYDTASRSFPLVNESTTYPKVEHIETSSPPLEVHSFPHIKNCLSLSDSTILSTYIHGQQHHSSLEEAEILEQLYRDAKTSQENNYISQFFNSDVADMQNSEDSLQLDDLISGWNIERDHQTSGNYNRQEESGLFSLNNFFSQENKSDYFFDTQPDQLLFFDKFLRQ…
PmNAC61	MSTRG.22258.1.p1	NTL8	882	293	Chr9	5.35	33.4941	MPGKDLEWYFFSARDRKYPNGSRTNRATEAGYWKATGKDRKVSSHMRHIGMKKTLVFYTGRAPHGCRTDWVMHEYRLDEKECEASASLQEAYALCRVFKKGGPGPRIGEQYGAPVNNNSSCANGNFFNENMLLSVKEPFEEQPSPVSQDHGDQTNSRETYSEIINNMNGDDGTNYRSLQSPRYGNANCSLASLNEFTHHSKVEHNDCSMPPLDVDYFPDIKACLRLSESRMPSKYFLREDIHLAVEEAEILEQFYQDVKMSQENSYISQFINSDLAELENNEDCIPLDGFVSR
PmNAC62	gmmutg26580G000030.3	NTL8	2232	743	Chr9	6.32	83.1504	MAPVSLPPGFRFHPTDEELVAYYLKRKVNGWKIELEIIPEVDIYKCEPWDLPERSFLPGRDLEWYFFSPRDRKYPNGSRTNRATGAGYWKATGKDRRVCSHMRAIGMKKTLVFYTGRAPHGTRTDWVMHEYRLDEKECEASATLQEAYALCRVFKKSGPGPRIGEQYGAPVENDFSCDMVNSCNKSKHLLVGEHSEEKPLPLSRGEEDQINSRETSSEITNDMNREAGTLKRSLQSAPLDTAKCRFPSLDESMRHPKVEHNKSPSPPLQVGDFPYFRTGLNISDSKKLSEYLLDEQTQEESQILEQLYRDAQTSKENNYVNQFINSDVVNMLNDEDYLQIDDFVSGWNIESDQGKANSSDGEEVGGHFPLTTLVSQDYNSESFYDRPEQLLFFNRFVRQ…
PmNAC63	STRG.6391.1.p1	MAN/NAP	855	284	Chr10	6.87	32.1681	MELPPGFRFHPTDEELVVHYLKKKATSSPLPVSIITELDLYKFDPWDLPGKTTYGEHEWYFFSPRDRKYPNGARPNRAAASGYWKATGTDKPILTSSSRQKIGVKKALVFYRGRPPKGIKTDWIMHEYRLADGISKPSSLASRKGSLRLDDWVLCRIYKKSRHSPRMEESEKDESHVEEGSSSLLDIHHDQHLQLPKCGPFSSLLASAVDVLDESLIDVESSQETGYQGNPLIPSNSKNDNISNNNNGDNGPANFNTLHPQAFHEEKLLGTMGDFRQIYQSHFP
PmNAC64	gmmutg6250G000010.3	ATAF/RD26	1056	351	Chr10	9.04	40.1425	MLRLRAHAYKFRDSVFGFCNFGLVYTCMREIGRMGCKSGPNSEQINLPPGFRFYPTDEELMVHYLCKRVASQPFPIPIIAEIDLYKFDPWQLPEKALFGEKEWYFFSPRDRKYPNGSRPNRAAGSGYWKATGTDKPVTAGANKIKVGVKKALVFYKGKAPRGVKTNWIMHEYRLADSASRAAKRKGSIRLDDWVLCRIYEKHYAAQKNGPKESNELSSCVDQEEDQYMVAAASTSPADMDDSKLLINLPRINSLNRINSLLKFPTREVMKMPDPNYNQREQQYSRGETDAGSNSGCHAIEYDQNSPYWRNQQFGYNYDQMVQNPFPNQLENVTSFGGNSSVYFANLAAELL
PmNAC65	gmmutg36832G000100.1	FEZ/LOV1	891	296	Chr10	8.25	34.3022	MQEELMNLPGFRFHPTEEELLRFYLKKKVQGCHQVNLDIIIPTLDLYQYDPSELPGLAHDAWERQWFFFVPRDPKNSCRRPNRLTVSGYWKATGSDRPVRNDLLQCIGLKKILVFYRGKAPCGQKTDWIMNEYRMPDFRSSPGQKKKTDIVLCRIYRKAASQKSMEQRANLDYFRKEESAVSGDEYKEGSHSVTLNDSCQLSNSVRRDQVSSIHYNENQEGVCCSDPDKTNKEARLFECLEPIIFSEETMVLKTPKTCKPAQLELPILSMDSFFSRSISTPYSLLPTPSPFHIPLL
PmNAC66	gmmutg36832G000110.2	FEZ/LOV1	921	306	Chr10	8	35.3834	MQQETYNDEKMQGELMNLPGFRFHPTEEELLRFYLKKKVQGCHQVNLDIIIPTLDLYQYDPSELPGLAHDAWERQWFFFVPRDHKNSCRRPNRLTVSGYWKATGSDRPVRNDLLQCIGLKKILVFYRGKAPCGQKTDWIMNEYRMPDFRSSPGQKKKTDIVLCRIYRKAASQKSMEQRANLDYFRKEESAVSGDEYKEGSHSVTLNDSCQLSDSVTRGQVSSIHYNENQEGMCSSDPGKTNKEARLFECLEPIIFSEETMVLKTPKTCKPAQLELPILSMDSFFSRSISTPYSLLPTPSPFHIPLL
PmNAC67	gmmutg36832G000120.1	FEZ/LOV1	891	296	Chr10	8.29	34.1921	MQGEFMNLPGFRFHPTEEELLRFYLRKKVQGCHQVNLDIIIPTLDLYQYDPWELPGLAHDAWERQWFFFVPRDHKNSCRRPNRLTVSGYWKATGSDRPVRNDLLQCIGLKKILVFYTGKAPCGQKTDWIMNEYRMPDFRSSPAQKKKTDIVLCRIYRKAASQKSMEQRANLDYFLKEESAVSGDEYKEGSHSVTLNDSCQLSNSVTRGQVSSIHYNENQEGMCSSDPGKTNKEARLFECLEPIIFSEETMVLKTPKTCKPAQLELPILSMDSFFSRSISTPYSLLPTPSPFHIPLL
PmNAC68	gmmutg15640G000080.1	FEZ/LOV1	993	330	Chr10	7.63	38.7704	MDCGPPPVRRSFPLWYFQSHCVVQFTLEVNSLEHCPTYFPMWYFQSHCVVQLTLEVNSLEHFPTYLSTFSNGRQFSATFSNLFIDAFILYLCRELATHIRGYFIKIEVAMLEEGISNDGAEQGELRVIPGFRFYPTEEELVGFYLRRMVQGGHTLNFDRVIPTLDLYRYDPWELPGFSHDARERQWFFFVPRDRKKSCPRLSRLTVSGYWKATGSDRAVRNELLQRIGLKKILVFYKGKGPYGQKTEWIMNEYRMPDFGSSAHRMTDIVLCRIYRKAASQKWMDERAKPNPVEKEPVVWVDEYQEMSHSVTLNRSSMQTNPTPETVEVVN
PmNAC69	gmmutg1213G000020.1	FEZ/LOV1	909	302	Chr10	6.16	34.8556	MMEEIYHDGDVQPELMDVPGFRFYPTEEELLRFYLRKRVQCDHPLEIDMIIPTLDLYQYDPWQLPRLPHVGDRKSFFFVPRVHGKSSARLNRSTLSGFWKSTGTDRAIRNELLHCIGIKKTLVFYKGKALGAQKTEWIMNEYRLPDFSSSKNKKHMDMVLCRIYRKAASRKSMEQPAKPNHVEKEDPAFSGRDKYEENLSNSFTLNGSCQLQNATEETGASSLHSRNQETVCSSYLSKANDEDSLFECLEPVMFCEVTKACKQQQLELPTLPLDWLFNHEAIPSPCADNINAWTPYGLLSTP
PmNAC70	gmmutg1213G000030.1	FEZ/LOV1	906	301	Chr10	6.02	34.5473	MDMLEEIYDDGDVQRELMDVPGFRFYPTEEELLGFYLRKRVQPDHPLEIDLIIPTLDLYQYDPWQLPCLPHVGDRQSLFFVPRIHGKSCARPNRLTVSGFWKSTGSDRAVHNELLHCIGIKKILVFYKGKALSAQKTEWIMNEYRLPDFSSSKNKKNMDMVLCRIYRKGASRKSMQQQPIKPKEDPSFSAGDKYEEKMPNSFTLNGSGQLSNATRETGASSLHSRNEEPVCSSDLSKANDEGSLFEFLEPVTFGEKTKSCKQRYLELPTLPLDCLFNHEAIPSTWPNNINAWPPYDLLSTP
PmNAC71	gmmutg1213G000040.1	FEZ/LOV1	867	288	Chr10	6.16	32.6661	MDLPGFRFHPTEEELVGFYLKKRIQGGHPMSFDIIIPTLDLYRYDPCELPGLAYDVGERQWFFFVPRDHKNSSARPNRLTKSGYWKATGSDRAIRNEQLQCIGLKKILVFYEGKAPYGQRTDWIMNEYRMPDLRSSAVKGKDIVLCRIYKKAASQKSMEQQSRTDLVVKAETVLSADEYEDTSQSTTLNGGGQLSNAMTEIEVSSLYYQKRERVCSSDQCKTNHEASVFDCLESIVLSEETRVLRNPKACKTDQLVLPDLSPESLLIQAIATSSALLSTSPSSLPYFE
PmNAC72	gmmutg1213G000050.1	FEZ/LOV1	936	311	Chr10	8.65	35.7325	MAMIGEKNHHRDVLGELMSNPGFRFYPTEEELVGFYLKKRVEAGHQLNFDRVIPTLDLYRYDPWELPGLANASCERQWFFFVPRDNKSSRPRPNRLTVSGFWKATGSDRAVRNELLQHIGLKKTLVFYKGRALGGQRTDWIMNEYRLPDFSSSRAKKKMDIVLCRIYRKAASMKSVEERSKPARFEKEDPGFSPGDEYEEKQSNLLTINGSCRLTNPIAQGDISSLHFQNHGGVCSSDLCKTNDEDNLLESVERKMFREDTTRSKTPKARAPPHLELATFSMDFFFSHEQIATPWADNPNAWTPCALLSTP
PmNAC73	gmmutg1213G000060.1	FEZ/LOV1	885	294	Chr10	6.02	34.0637	MSDNNCNDGMLRGEFMDLPGFRFYPTEEELLTFYMKKKIHAGHQVNFDKIIPTLHLYQYDPWELPGLADDPEARQWFFFVPRYHKECARTNRLTASGHWKATGTDRAVRNELFQCIGLKKILVFYKGKGRYGQKTDWIMNEYRIPDFTFSASENKRDFVLCRIYRKTATQKSSEQRAKSNDIDEEQPVVSSEMYGDKSQSMTFNDSCLSNPVIDAKISSLKYDESNLFDFLEPIIFSEDQEPTALKTYKACKPPQLEMPTLSMDFLFGQQIATPRALLATPSPFQIPLSSDRVL
PmNAC74	gmmutg3316G000030.1	FEZ/LOV1	924	307	Chr10	8.51	35.0502	MALLQKTSRGVVGAEIRDLPGFRFYPTEEELLDFYLKKRVQGPYPLSFDKIIPTLDLYRYDPWELPGLDYDAGLTQWFFFVPRNKEKACPRTNRLTASGFWKATGSDRAVRNKLLHCIGLKKTLVFYKGKGPRGEKTDWIMNEYGLLDFSSSTPRKKMDMVLCRIYRKASSHKSIEERAKSDHLEKVERVDSVGNEYPEKSHSDNLNGSCQLSNPVTETTISALAHKNENGICSSCVSETNNESNLFDCLEPFMFYEDTTVLMTPKARKRPPQLELPKLPIDCLFTQQIATPFSLLSTPSPFQIPLV
PmNAC75	gmmutg49273G000010.1	FEZ/LOV1	924	307	Chr10	8.35	35.2124	MALLQKIYAGVVGAELRDLPGFRFYPTEEELVDFYLKKRVQGNYPVSFGKIIPTLDLYQYDPWKLPGLDYDVGLTQWFFFVPRKQEKVCPRNNRLTASGFWKATGSDRAVHNKLLHCVGLKKTLVFYNGKGPRGEKTDWIMNEYGLLDFSSSTPRKKMDMVLCRIYRKAASHKSIEERAKSDHLEKEQRVHSLGDEYLEKFHSDTLNGSCQLSNPMTETTISSLPHKNEDGMCSFSVSTTNNESNLFDCLEPFMFYEDTTVLKTPKARQQPPQLELPKLPMDCLFTQRIATPFALLSTPSPFQIPLV
PmNAC76	gmmutg49273G000020.1	FEZ/LOV1	924	307	Chr10	8.32	35.0532	MALLQKTCRAVVGAEIRDLPGFIFYPTEEELLDFYLKKRVQGPYPLSFHKIIPTLDLYRYDPWELPGLDYNAGLTQWFFFVPRNKEKACPRTNRLTASGFWKATGSDRAVRNELLHCIGLKKALVFYKGKGPRGEKTNWIMNEYGLLDFSSSTPRKKMDMVLCRIYRKAASHKSIEERAKSDQLEKEERVHSVGDEYPDKCHSDTLNGSCQLSNPMTETTISSLPHKNENGMCSSSVSETSNESNLFDCLEPFMFYEDITVFMTPKARKRPPQLELPKLPIDSLFTQPIATPFSLLSTPSPFQVPSV
PmNAC77	gmmutg49273G000040.3	FEZ/LOV1	984	327	Chr10	8.34	37.7645	MDMEIMLRYLSQKVHPKIDQMALLQKIYAGVVGAELRDLPGFRFYPTEEELLDFYLKKRVQRSYPVSFDKIIPTLDLYQYDPWELPGLDYDVGLTQWFFFVPRNQEKACPRNNRLTASGFWKATGSDRAVRNKLLHCIGLKKTLVFYKGKGPRGEKTDWIMNEYGLLDFSSSTPRKKMDMVLCRIYRKAASHKSIEERAKSDHLEKEERVHSLGDEYLEKSHSDTLNGSCQLSNPMTETTISSLPHKNEDGMCSFSVSTTNNESNLFDCLEPLMFFEDTTVLKTPKARKRPPQLELPKLPMDCLFTQRIATPFSLLSTPSPFHIPLV
PmNAC78	gmmutg953G000020.1	FEZ/LOV1	948	315	Chr10	5.42	36.5456	MEENSYKCSEIVQMAMLEELDNNGAVQGGLTVFPGFRFYPTEEELVGFYLQKRIEDVHHLNFDMIIPTLDLYRYDPWELPGLANDAGDRQWFFFVPRDNRKFPRPSRLTVSGYWKATGSDRAVRNELLQCLGLKKILVFYKGKAPLGQRTDWIMNEYRMPELSSSPPKKNMDMVLCRIYRKTASQKSIEQRTKADRLDKEEHIILDSDEFEEKCHRATIDPNQMTETKVSSLHYEKHPKGVCSSATSKTDNDITFFDYLEPIISYEENMVLKNSKGRGQLQFELPNLSMDCLFSEQIETSYSILPAPSPVEIPLH
PmNAC79	gmmutg9070G000050.1	FEZ/LOV1	957	318	Chr10	8.49	36.4218	MAVLEEMYNDGAVKGELTVIPGFRFYPTEEELVGFYLKKRVQGGHQLNFDIIIPTLDMYQYDPWELPGLANDVGERQWFFFVPRKSKKCARPTRLTVSGYWKATGSERAIRDELLQCIGLKKTLVFYKGKAPLGKRSEWIMNEYRMPDLTSSLPKEKMDMVVCRIYRKAASQKLMEQRAKPDRFEKENWVALTGDKCEKKNFHSINLACSSQSIPMTEAKVPPSNYNENEKGVSYSNVPKMYNEAPQLEDQKGGFFSHVSNMNKEASQSECLRSTRFCKMNIEASSFEFECPGTITFREETMVMNVGSTAPTSTPSFI
PmNAC80	gmmutg43592G000010.1	ATAF/RD26	1170	389	Chr10	6.05	44.0975	MGRQDAEAQLNLPPGFRFFPTDDELVVHYLCRKAASLPIAVPIIAEVDLYKFDPWELPEKALFGEKEWYFFTPRDRKYPNGSRPNRAAGSGYWKATGADKPITAKGSNRRVGIKKALVFYVGKAPKGNKTNWIMHEYRLVDVNRSAKKKGSLRLDDWVLCRIYNKKSSAEKLAKEQEWSSEEAMEQFHEEIDQKVPGILPTGNTIMNSNIEHSERISQDSTRSAPSPNCRTISNHDSRTSAITSMSYNSNPIFEQNLNISNASSAPMELPELVPFFNPMTNHRTNYDSADLIPPILLTDSSCSMQSSHDLKPDKEEVQSSCRLEELMQQQRQQQQENAGLNQSMFSFGFESLQNPFPQLDQIQPPSSNDPFQDYLASLTAPGYLPRSSY
PmNAC81	gmmutg91294G000010.1	VND/SMB/NST	1179	392	Chr11	6.47	45.4	MTLSVNGQSRVPPGFRFHPTEEELLYYYLKKKVSFEKIDLDVIRDVDLNKLEPWDIQERCKIGSTPQHDWYFFSHKDKKYPTGTRTNRATAAGFWKATGRDKAIHTNLKKIGMRKTLVFYKGRAPHGQKTDWIMHEYRLDDAEYPQANTFNELQEDGWVVCRVFKKRNHHKSQESAELSPKYGSKQFSNNKIMSDSDCPSDNLTDQLHYTHQLNMCKQELEMQQYAFPHDQFMQLPQLESPKIPTCNNPPSSGIKRFFPDSRSGFFQLENISNSKRPCSYPMTLDMTELEGSTVTTHDHMAEFKPTEEVQNLQDWTVLDRLVASHLNGQEVETPKLEVRTYGAPNSSSDHQALVDAATASGDQLTLLPQLRINRLNPHDYSSCEIDLWNFVK
PmNAC82	gmmutg21172G000050.1	VND/SMB/NST	1107	368	Chr11	5.65	42.5125	MDNLQSRVPPGFRFHPTDEELVDYYLKKKVASKRIDLDVIKDVDLYRLEPWDLEERCKIGYEEQTEWYFFSHKDKKYPTGTRTNRATVAGFWKATGRDKAIYAKLKLIGMRKTLVFYKGRAPNGQKTDWIMHEYRLETNENAPPQEEGWVVCRAFKKRSTAQKKANDRDFSATSACYEADQNSSLPELDSLDIKLPHQLDHHQFGYQLQQFSSCKQEMEPLDYQLEHNPFLQLPQLESPKLPCNANSSSSSAGNRREYSMTSLLESANMEMLLPHSTCTGPHDQQQLGAFYGDEQVYTDWRMLDKFVASQLSQEDFPDHEVARFSNGVPYNPMPDTSSFLRQNKLPPEADYAASNSNSYGDVMWGFGN
PmNAC83	gmmutg4913G000010.1	NAC2	2088	695	Chr11	4.97	77.4455	MDQVSLQPGFRFHPTDEELVSYYLKRKVRGQRFSFNAISEIDLYKLEPWDLPGKSCLKSRDLEWYFFSPKDRKYPNGSRTNRSTKDGYWKTTGKDRAISSASKTVGMKKTLVYHRGRAPRGERTNWVMHEFRLEGKDLKMSNIAQDSYVLCRVFQKSGPGPKNGEQYGAPFREEDWNADILGKAETKSSVEMGHISTNDSSSSKTMEEVISYHGENPPLDNEIVAQVDKPAPARSDYDIDRILEENPPLDNEIVAQVDEPAPARSDYDIDRILEEWIDNPNDMEPNTNENELVRGNQDWDALISKETLEHTIVQTEDVEVFSDLGDLFGNINNPVQRNMEDYAGVFHLQDGRGVEERVSTSIDPFISNPHESSPAFLDGSFLELKDLANPVELNSSDLE…
PmNAC84	gmmutg1362G000260.1	NTL8	1560	519	Chr11	4.79	58.889	MGTLALPPGFRFHPTDDELISHYLKGKLNNGLKEAELEVIPEVDLYKCEPWDLPEKSSLPNTDMEWYFFSPRDRKYPNGSRTNRATEAGYWKATGRDRKIYSRASAIGIKKTLVFYRGRAPQGERTDWVMHEYRLEENDCEAGPCLQNSFVLCHVFKKSELGAKNGEQYTAPVEKDDLSLTKKDPSPYHFGDIEVHSEDRSKPVESVDAISSLTPKFSLKILNDTTGDNATLNTWLDIFLDDSNSNSSCVAPNKDTINTQFDAVLDNPRMQCESACLDESEFPQIPVDLNFFRYEVQNGYLDTFFEEERMLEEMSFAASHVYNNSKAYHSSLGDVFADILNGGCIKLKSLMPSIEEMEHHDSGLWEVPNSSLDRGGTGIQISSHSSMLQGHQRGFLFDG…
PmNAC85	STRG.9857.1.p1	NTL8	1164	387	Chr11	5.15	43.2341	MEWYFFSPRDRKYPNGSRTNRATEAGYWKATGRDRKVYSRASTIGIKKTLVFYRGRAPQGERTDWVMHEYRLEENGCEAGPCLQNAFVLCRVFKKSGLGAKSGEQYMAPLEKGDLSPTKKSPSPGYSGDIEVQSEDPSKPVEGIDANLHLPSKISSKILIDTTGDSAPLTKWLDIFLDDTSSNSSSVLAEEDTIHTQVDAMPDTPRMQCESACLPSVESEFPKFPVNVSFSQYRVPNERMDAYFKEERMLGEMLSVASQDYTNSKAYHTSLGDSCADILNGGYIKVKNLIPSIGELENHDSCLWEVPNPSFDREGTGIQICSRSPVLESHKQGFSFEGTAARGVCMQLHKMEDSSEGNENDVTVRHTQNTPNDWSDSGPEMQQLHFD
PmNAC86	MSTRG.34083.1.p1	NTL8	1356	451	Chr11	5.06	50.2992	MGTLALPAGFRFHPTDEELISCYLKGKLNHGLKEAELEVISEVDLYRNEPWDLPGKSFLPSGDMEWYFFSPRDRKYPNGSRTNRATEAGYWKATGRDRKVYSRASTIGIKKTLVFYRGRAPQGERTDWVMHEYRLEENGCEAVPCLQNAFVLCRVFKKSGLGAKSGEQYTAPLEKGDLFPTKKNPSPGYSGDIEVQSEDPSKPVEGIDANLHLPSKISSKILIDTTGDSAPLKKWLDILLDDSSSNSSSVVAEEDTIHTQVDAIMPDTPRMQCESACLPSVESEFPKFPVNISFSQYRVPNGRMDAYFEEERMLGEMLSVASQDYTNSKAYHTSLGDSCADILNGGYIKVKNLIPSIGELENHDSCLWEAPKPSFDSEGTGIQICSRSPVLESHKQGFS…
PmNAC87	STRG.17762.1.p1	NTL8	1494	497	Chr11	5.15	56.118	MGTLALPPGFRFHPTDEELISCYLKGKLNHGLKEAEIKVISEVDLYRNEPWDLPEKSFLPSTDMEWYFFSPRDRKYPNGSRTNRATEAGYWKATGRDRKVYSRANTVGIKKTLVFYRGRAPQGERTDWIMHEYRLEENECEAGPCLQNAFVLCRVFKKSGLGTKSGGKYTAPLGKGDLSPTMKIPSPGYTGDMEVQSEDPSKPVEGIDANLHLPSKISSKILHDTTGDSAPLNKWLDILLDDTIPNPSCVAADEDTIHTQVDAMPNTPRIQCESACLPSVESELQDIPVNISFPHYGVPNGRLDAYFEEERMLEEMLSVASQEYTNSKAYHTSLGDTCDDILNGGYIKVRNLIPSIGELENHDSCLWEVPYSSFDREETGIQLCSHCPVLQSHKQGFSF…
PmNAC88	gmmutg11176G000030.1	NTL8	2505	834	Chr11	5.34	92.5983	MGTLALPPGFRFHPTDEELISCYLKGKLNHGLKEAEIKVISEVDLYRNEPWDLPEKSFLPSTDMEWYFFSPRDRKYPNGSRTNRATEAGYWKATGRDRKVYSRANTVGIKKTLVFYRGRAPQGERTDWIMHEYRLEENECEAGPCLQNAFVLCRVFKKSGLGTKSGGKYTAPLGKGDLSPTMKIPSPGYTGDMEVQSEDPSKPVEGIDANLHLPSKISSKILHDTTGDSAPLNKWLDILLDDTIPNPSCVAADEDTIHTQVDAMPNTPRIQCESACLPSVESELQDIPVNISFPHYGVPNGRLDAYFEEERMLEEMLSVASQEYTNSKAYHTSLGDTCDDILNGGYIKVRNLIPSIGELENHDSCLWEVPYSSFDREETGIQLCSHCPVLQSHKQGFSF…
PmNAC89	STRG.17760.1.p1	NTL8	1521	506	Chr11	4.86	56.8152	MGTLALPPGFRFHPTDEELISCYLKGKLNHGLKEAEIEVISEVDLYRNEPWDLPEKSFLPSGDMEWYFFSPRDRKYPNGSRTNRATEAGYWKATGRDRKVYSRANTVGIKKTLVFYRGRAPQGERTDWIMHEYRLEENECEAGPCLQNAFVLCRVFKKSGLGTKSGEQYTAPLEKGDSSPTMKNPSPGYTGDMEVQSEDLSKPVEGIDANLHLSSKISSKILRDTTGDSAPLNKWLDILLDDTIPNPSCVAADEDSIDTQVDAMPDTPRIQCESACPPSVESELQYIPVNISFPQYGVPNGHLDAYFEEERMLEEMLSVASQDYTNSKAYHTSLGDTCADILNGGYIKVKNLIPSIGELENHDSCLWEVPYPSFDREETGIQLYSRSPVLQSHKHGFSF…
PmNAC90	STRG.25739.2.p1	NTL8	1623	540	Chr11	5.02	61.0672	MGTLALPPGFRFHPTDEELISCYLKGKLNHGLKEAELEVITEVDLYRTEPWDLPEKSFLPSRDMEWYFYSPRDRKYPNGSRTNRATEAGYWKATGRDRKVYSRASTVGKKKTLVFYIGRAPQGERTDWIMHEYRLEENECEAGPCLQNAFVLCRVFKKSGLGTKSGEQYTAPLERGDLSPTEKNPSSGYSGDMEVQSEDQSKPVEGIDANFHLPSKISSKILHDTTGDNEPLNKWLDILLDDIIPNSSCVAADEDTIHKQVDAMPDTPRIQCESACLPSVESELRDIPVNISFSQYRVPNGRLDAYFEEERMLEEMLSVAPEDYTNFKAYHTSLGDTCADILNGGYIKVKNLIPSIGELENHDSCLWEVPYPSFDCEGSGIQLCTGSPFLQSHKQGFSF…
PmNAC91	gmmutg28486G000050.1	NTL8	840	279	Chr11	5.51	31.5476	MGTLALPPGFRFHPTDEELISCYLKGKLNHGLKEAELEVITEVDLYRTEPWDLPEKSFLPSRDMEWYFYSPRDRKYPNGSRTNRATEAGYWKATGRDRKVYSRASTVGKKKTLVFYIGRAPQGERTDWIMHEYRLEENECEAGPCLQNAFVLCRVFKKSGLGTKSGEQYTAPLERGDLSPTEKNPSSGYSGDMEVQSEDQSKPVEGIDANFHLPSKISSKILHDTTGDNEPLNKWLDILLDDIIPNSSCVAADEDTIHKQVCCCSVCLPSRKVDCMGYV
PmNAC92	gmmutg44852G000010.1	NAC2	1029	342	Chr12	4.85	38.6358	MGDLNCLPPGFRFHPTDEELVCYYLRRKLSNSKSESNPITDIDLYKYEPSDLAARACFQGGDQQWFFFTEGNRKKYPNGSRKNRATEGGYWKITGKDRPVLSRGVTVGMKKTLVFHRGRASRAERTSWVMHEYRLVYGEAGESSLLEKDHFVLCRVFLKSGSGAKTWEQHGVSLSREDSRSTENQSALVTENNQYDDVILPSSGEGEVEETYSPLKPLTDTSEENTIPWDGRLCFQTACDSVQIPVGADEWSGLINDPFAEVEGVSTLADEVDILIRNDAHEQSSADKKLHTERNVHRVDYMDEANITEQSNFEALFSPSYLGGDFLELNDLISPLESDFLL
PmNAC93	gmmutg17494G000020.2	MAN/NAP	1074	357	Chr12	6.09	40.4167	MESPASFSESHQHQQPQLPPGFRFHPTDEELVVHYLKKKASSTPLPVTIIAEIDLYKFDPWELPEKATFGEQEWYFFSPRDRKYPNGARPNRAATSGYWKATGTDKPILTSTSAGTQKVGVKKALVFYGGRPPKGIKTNWIMHEYRLADSGARPSSFPNKKGSLRLDDWVLCRIYKKNGHSQRVQGAEQDESPSADEVIASLPDIDQQNKLQLPKIASFSGLLESDDPFIDGFLNDEAMDGNGNSSRLPQVQSSNLSHNNFSNNNDNNSDCRYEVVPKQEELARTLSLAYGDDETNPAKRFNNMQNNYSYNVNNNVSALLNSMQPNQTFQQQNFLSALNDSQQNFRLPYIQNMHWTT
PmNAC94	gmmutg28004G000100.1	FEZ/LOV1	1104	367	Chr12	7.86	42.8174	MNLPKPSCNFRDKDWKGDESIFRHDQDVVMPGFRFHPTEEELVEFYLRRKVEGKHFNIELITSVDLYRYDPWELPALASVGEKEWFFYVQRDRKYRNGDRPNRVTKSGYWKATGADRMVRNDVFRCIGLKKTLVFYKGKAPKGKRTSWIMNEYRLPQPETQRCQKNELSLCRVYKKPGGSEDGRQKVKERHNRNENHENNEMQEWASKHHCQTYMACSNPRATAESCNFEIKECSTDEIVKLEELPTSIKIMPKSIMEEGRYPSNMEYGLPYQSENIQEHIYSEGEHVWNTVSRPISSNEHLGTCLTTCLVCSRAPDQLSMVEDLYNNNPANLVLSKALTYGACLPTCSDKLWEWNPLRNNGNGPSC
PmNAC95	gmmutg28004G000010.1	FEZ/LOV1	1149	382	Chr12	7.47	43.8137	MIFPVNNLSSSSCSVKEKEKKAVESSFKHDQDVLMPGFRFHPTEEELVEFYLRRKVEGKHFNIELIRSLDLYRYDPWELPAFASLGENEWFFYVQRDRKYRSGDRPNRVATSGYWKATGADRMLRNEVSRCIGLKKTLVFYKGKAPKGKRTCWIMNEYRLPQLENQRIQKSELSLCRVYKRPGGSDEERLRAKKRRIEIETISVSENHESSCSVPIQESASMHQCQAYIACNNPRTTAESCNSEMKASSEDGIVKLEELATDIKLMPKSLVGDQRFGAHMEYGLPNPLEDIQERIYSLGRNPWNTVSSPVSLNENPELPFTNTCLMCPKAPDQLAMAEDLYSNNLSYLLLTNALTYGACLPTCSDKLWEWNPVRNNGEGPSC
PmNAC96	gmmutg5570G000010.1	FEZ/LOV1	1092	363	Chr12	7.5	42.2107	MSSCSIKGKEWRAGETSFEHDQDVLMPGFRFHPTEEELVEFYLRRKVEGKHFNIELITSIDLYRYDPWELPALASIGEKEWFFYVKRDRKYRNGDRPNRVTKSGYWKATGADRMILKEFSGCIGSKKTLVFYKGKAPKGKRTGWIMNEYRLPQPQSQRIEKSELSLCRVYERSGGSEDGRQRAKQRHKRTENQENNEMYQCQTYQTCSNLPRTYCNVEIKEAGKGEIVRLQEILTGSKAMPKSVMEEKRFGDYMEPAVTVPMEYKVPDQSENIPERIYTDDRNVWSTPCGPVAINEDHEPSLTTCFMCPRAPDQLAMAEDLYNITPSNLVLTNALTHGTCWPTYSDKLWEWNAERNNGNGAFY
PmNAC97	gmmutg5570G000020.1	FEZ/LOV1	1107	368	Chr12	5.43	42.6592	MIFPVSNLPMSSSGSEDKEWRVDESSFLMPGFRFHPTEEELVEFYLRRKVEGKHFNIELIASVDLYGYDPWELPALAFTGEKEWYFYVQRDRKYRNGDRPNRVTKSGYWKATGADRLIHNEVSRCIGLKKSLVFYKGKAPKGKRTSWIMNEYRLPKLENQRMRESELCLCRVYRKSRGSEEGFQQVKERHMKIENHEDQEMHQCQTCMPCSNPRTTGEFCNLGINEVGKDEIVNLENLPTSIKIIPKPLTEEERFRAHMEYGVRETMEYDVPDQSEKIEERIYSEGGNVWSTPCGPTALNEDLELYLTACLMCPRAPDQLAMSEGLYADNPSNLVLNNALTYGACMPNYSDKLWEWNPARDDGNGASC
PmNAC98	gmmutg14350G000010.2	VND/SMB/NST	1089	362	Chr12	7.02	41.836	MAAANGQSCVPPGFRFHPTDEELLHYYLRKKVSYEMIDLNVIRDVDLNKLEPWDLHETCKIGSAPQDEWYFFSHKDKKYPTGTRTNRATAAGFWKATGRDKIIFMNCKRIGMRKTLVFYTGRAPHGQKTEWIMHEYRLDDKEKLQVNGLQEDGWVVCRVFKKRMHNKDAKDINTERERSSPSGNDEERSAHALPQLMDFPSGEQVLHQYNHQHLDLGKPPPQARYSFSHDLFAQMSDLKPLDGATCNPSSTVIKSFIPQSLLHMNNSRRPQSINMLMGHLPEGPQIKLTANDFREDQRSNDWTLLDSLMGSHVDQTEPNKQMRYNDHPQALDGSSHGLALGVNRYDNNHYSSTGIEYWNFEK

## Sheet: Table S2
Table S2. Sequences of primer pairs used for qRT-PCR analysis.
The name of primer	Primer sequence (5ˊ→3ˊ)
PmTUA-F	CAAACTTGGTCCCGTATCCTC
PmTUA-R	CACAGAAAGCTGCTCATGGTAA
PmNAC10-Q-F	TTGAAGGTGGAGATGGGATCTG
PmNAC10-Q-R	CCAGTCTTGTGCCATCTTGTT
PmNAC11-Q-F	AGAGCAGTGAAGGCGAAAC
PmNAC11-Q-R	CTGTGAACCCAAATGATATTGA
PmNAC26-Q-F	GGGCTTCCCTCTGGTGTA
PmNAC26-Q-R	TGGGTGCTGCTTCCGTCT
PmNAC52-Q-F	CCCTACAGATCAGCAGCTTATC
PmNAC52-Q-R	TCGTTCCTGTTGTGTATGCC
PmNAC54-Q-F	AACAGTGGCCAGGTTTACCT
PmNAC54-Q-R	CAGGATGAGCAGAGCAAATTCC
PmNAC57-Q-F	CTTCTGGAGCACCTTGAAGCAAAG
PmNAC57-Q-R	AAGACCATCTCGTGTCACACCT
PmNAC81-Q-F	CGGGACTCGCACGAATAG
PmNAC81-Q-R	GCTCGGCCTTTGTAGAACA
PmNAC82-Q-F	GTTCTGCTGGGAATAGGC
PmNAC82-Q-R	CTGGCTGAGCTGTGATGC
PmNAC98-Q-F	CGGGATGTCGATCTGAACAA
PmNAC98-Q-R	CAGCTGTTGCTCTATTAGTGCG
PtrMYB3-Q-F	TTAGAAAGGGCTTATGGTC
PtrMYB3-Q-R	CACGCTTGAGGTCAGGTC
PtrMYB20-Q-F	CTCGGCAATAGGTGGTCT
PtrMYB20-Q-R	GTGTTTGGTGATGCGTTG
PtrCesA7-Q-F	CCAAGGGTTGAGGGTGAC
PtrCesA7-Q-R	CCCAGTGTTATGCGTGAAG
PtrACTIN-F	ACCCTCCAATCCAGACACTG
PtrACTIN-R	TTGCTGACCGTATGAGCAAG

## Sheet: Table S3
Table S3. Sequences of primer pairs used for vector construction and transgenic plants sequencing.
The name of primer	Applications	Primer sequence (5ˊ→3ˊ)
35S::PmNAC82-eGFP-F	Subcellular localization	tttggagagaacacgtctagaATGAACACGCTATCTCGCGTT
35S::PmNAC82-eGFP-R		cttgctcaccatgtagtcgacTTTTCCTGCAAAGCTCCAGAGA
AD-PmNAC82-F	Yeast one-hybrid assay	gtaccagattacgctcatatgATGAACACGCTATCTCGCGTT
AD-PmNAC82-R		acgattcatctgcagctcgagTCATTTTCCTGCAAAGCTCCA
BD-PtrMYB3-F		gtaccagattacgctcatatgGCCCTAGCCAGAGAAAATGT
BD-PtrMYB3-R		acgattcatctgcagctcgagTGTCTGTTGTTGGTTGATGGG
BD-PtrMYB20-F		gtaccagattacgctcatatgGTGGAAGCAAGTATCTTGGCT
BD-PtrMYB20-R		acgattcatctgcagctcgagTGGGCATGCCGATCATGAT
BD-PtrCesA7-F		gtaccagattacgctcatatgTACCCTCTTCTCGTCTGTACTG
BD-PtrCesA7-R		acgattcatctgcagctcgagAGGAGACGAACAAACTGGCAG
pBI121-PmNAC82-F	Genetic transformation	gagaacacgggggactctagaATGAACACGCTATCTCGCGTT
pBI121-PmNAC82-R		ggactgaccacccggggatccTTTTCCTGCAAAGCTCCAGAGA
PtrMYB3 probe F	EMSA	TACACACATGATGATTACCTTGTGAGTGAAGAAAAATGCATCGAAAAAGA
PtrMYB3 probe R		TCTTTTTCGATGCATTTTTCTTCACTCACAAGGTAATCATCATGTGTGTA
PtrMYB3 mutant probe F		TACACACATGATGATCAAGAAAAAAAAATGAAGCAATGCATCGAAAAAGA
PtrMYB3 mutant probe R		TCTTTTTCGATGCATTGCTTCATTTTTTTTTCTTGATCATCATGTGTGTA
PtrMYB20 probe F		CGCTCTCTCGCTCTCTCTTTCCTATATTCTAAGCAATACCCACAACCATC
PtrMYB20 probe R		GATGGTTGTGGGTATTGCTTAGAATATAGGAAAGAGAGAGCGAGAGAGCG
PtrMYB20 mutant probe F		CGCTCTCTCGCTCTCTCCAAGAAAAAAAAATGAAGCTACCCACAACCATC
PtrMYB20 mutant probe R		GATGGTTGTGGGTAGCTTCATTTTTTTTTCTTGGAGAGAGCGAGAGAGCG
PtrCesA7 probe F		CCGTACAGTCGCACCATTATTGTTTTTTTTAAGTATTGGGTATCCGTAGG
PtrCesA7 probe R		CCTACGGATACCCAATACTTAAAAAAAACAATAATGGTGCGACTGTACGG
PtrCesA7 mutant probe F		CCGTACAGTCGCACCATCAAGAAAAAAAAATGAAGCTGGGTATCCGTAGG
PtrCesA7 mutant probe R		CCTACGGATACCCAGCTTCATTTTTTTTTCTTGATGGTGCGACTGTACGG
